# Supplementary material for: Effect of Composition on the Physicochemical Properties of Cross-Linked Poly(sodium acrylate)/Sodium Silicate Hydrogels
Source: Materials (Basel). 2023 Nov 29;16(23):7422. doi: 10.3390/ma16237422 (PMC10707403; doi:10.3390/ma16237422)
Supplement: Supplementary file 1 [file materials-16-07422-s001.zip]

Archive with 1 entries (1 files):
- materials-2708522-supplementary.pdf
